# Supplementary material for: Identification of pathogenic variants for the development of ultra-long axial length in myopic children
Source: PLoS One. 2025 Nov 19;20(11):e0337184. doi: 10.1371/journal.pone.0337184 (PMC12629424; doi:10.1371/journal.pone.0337184)
Supplement: S1 Table — (XLSX) [file pone.0337184.s001.xlsx]

## Sheet: Sheet1
	code	Non-mutated gene	With a mutated gene	Age	Axial Length OD	Axial Length OS	Spherical Equivalent OD	Spherical Equivalent OS	Paternal Spherical Equivalent OD	Paternal Spherical Equivalent OS	Axial Length OD	Axial Length OS	Maternal Spherical Equivalent OD	Maternal Spherical Equivalent OS	Axial LengthOD	Axial LengthOD	Nucleotide Chang）	Protein Change	Inheritance Pattern	Variant Classification	Sex(1=Female, 2=Male)
001	19BY15118		BBS2	4	25.32	25.31	-7	-7									c.700C>T/c.534+1G>T	p.R234*	AR/AR	P/P	1
002	22BY88004		OPN1LW（LVAVA）	10	25.13	25.2	-7.125	-7.625	-5.875	-5.625	26.78	27.11	-0.375	-0.375	21.99	22.01	LVAVA haplotype				1
003	19BY16111		P4HA2	6	24.64	24.6	-1.75	-1.75	-6.5	-5.75	27.33	27.71	-3.75	-3.5	24.59	24.59	c.419A>G	p.Q140R	AD	VUS	2
004	19BY03608	Negative		8	24.77	25.04	-2.625	-2.5					-3	-3.5							1
005	19BY04248	Negative		9	25.49	25.64															2
006	19BY09502		P4HA2	8	25.26	25.22	-5.75	-6									c.871G>A	p.E291K	AD	LP	2
007	19BY09584	Negative		2	25.2	25.43	-1.375	-1.125													2
008	19BY09653	Negative		5	25	24.91															2
009	19BY09687	Negative		12	26.12	26.3															2
010	19BY09689	Negative		6	24.87	24.8															1
011	19BY09724	Negative		8	26.52	26.36	-8.75	-8.75													1
012	19BY09746	Negative		13	25.67	25.78	-11.375	-12.125													1
013	19BY15227	Negative		11	26.72	27															2
014	19BY15267	Negative		10	25.32	25.07	-2.25	-2													1
015	19BY15281		FBN1	11	26.99	26.43	-3.5	-3.25									c.7130T>C	p.I2377T	AD	VUS	2
016	19BY15369	Negative		10	25.6	25.73	-4.5	-4.75													2
017	19BY15373		USH2A	9	25.44	25.28	-2.25	-2.1									C.4616C>T/c.2209C>T	p.T1539I/p.R737*	AR/AR	VUS/P	2
018	19BY17641	Negative		9	24.48	25.04	-2.875	-3.875													1
019	19BY18476	Negative		13	25.56	25.15	-4.75	-3.75													2
020	19BY20986	Negative		4	23.72	24.07															1
021	22BY14471		LOXL3	9	25.22	25.19	-2.5	-2.75			23.68	23.65			23.24	23.38	c.1580-1G>A		AR	LP	2
022	22BY14472	Negative		8	25.15	25.08	-4.5	-4.5					-3.68	-2.18							2
023	22BY14474	Negative		9	24.98	25.02	-2.75	-3.25													2
024	22BY14475	Negative		12	25.43	26.1	-2.5	-1.25	-1.75	-1.125			-1.375	-0.995							2
025	22BY14479	Negative		10	25.74	25.85	-1.87	-1.75	-3	-3											2
026	22BY82186		FBN1	3	24.14	24.51	-6.75	-7.5									c.4261C>T	p.L1421F	AD	VUS	2
027	22BY82189	Negative		11	26.8	26.73	-5.25	-4.5	-4	-4	26.61	27.15	-2	-1							2
028	22BY82192	Negative		13	26.08	25.32	-1	-2.25	-3.875	-3.875	25.34	25.24	0.25	0.75	22.81	22.82					2
029	22BY82194	Negative		8	25.47	26.12	-2.75	-3.625	-0.75	-0.625	24.61	24.61									1
030	22BY88013		OPN1LW（LVAVA）	3	25.66	25.54	-6.125	-6									LVAVA haplotype				2
031	22BY88017	Negative		6	27.37	25.63	-6.625	-3.75					-5.125	-3							2
032	22BY88019	Negative		6	24.96	24.98	-0.75	-0.75	-3	-3											2
033	22BY88020		P4HA2	8	25.3	25.14	-5.65	-6.125					-2.75	-3			c.1382C>G	p.A461G（A → G）	AD	VUS	2
034	22BY89007		FZD4	12	27.05	27.07	-4.25	-4.25									c.1315G>A	p.V439M（ V → M）	AD	VUS	2
035	22BY89008	Negative		7	24.54	24.86	-2.75	-2.75													2
036	22BY89010	Negative		11	25.33	25.41	-1.75	-2	-2	-2			0	0							2
037	19BY18384	Negative		7	25.8	24.73	-5.75	-3.5					-2	-2							1
038	22BY14473	Negative		6	24.4	24.23	-5	-3.5													2
039	22BY82195	Negative		8	25.72	25.77	-2	-1.75					-2.875	-2.375							2
040	22BY82188	Negative		5	24.67	24.69	-2.25	-2.75													2
041	19BY09729	Negative		3	25.09	24.87	-6.625	-6					-5.25	-4.75							2
042	19BY21423	Negative		9	25.1	24.93	-3.75	-3.5					-1.745	-1.31							2
043	19BY09627	Negative		9	25.28	25.35	-1.25	-1.5	-1.5	-1.87			-4.375	-4.18							2
044	22BY14478	Negative		9	25.4	25.46	-6.75	-6.5													2
045	22BY14477	Negative		9	25.98	25.97	-7.875	-7.875													2
046	22BY14476	Negative		10	25.35	25.4	-3	-3.5					-3	-3							2
047	19BY18251	Negative		9	25.55	25.56	-6.25	-6.125													1
048	22BY82191	Negative		8	26.23	26.11	-2.5	-2					-3.5	-3.5							2
049	22BY82187		OPN1LW（LVAVA）	3	25.24	24.81	-6	-5									LVAVA haplotype				2
050	22BY82190		BFSP2	8	25.91	25.28	-4	-2.25	-2	-2							c.1016G＞A	p.R339H	AD	LP	2
051	22BY82193	Negative		10	25.24	25.31	-1	-1.25	-0.75	-0.25											2
052	22BY89005	Negative		14	27.11	27.49	-4.625	-5.25	-4	-4											2
053	22BY88010	Negative		11	24.4	24.18	-3.75	-3.5	-3	-4											1
054	19BY09839	Negative		9	25.59	25.47	-2	-2.375	-1.5	-1.5											2
055	19BY09787		COL2A1	7	24.51	24.62	-4.25	-4.25									c.3106C＞T	p.R1036	AD	P	1
056	19BY2181		BFSP2	7	24.42	24.74	-3.75	-3									c.859C＞T	p.R287W	AD	P	1
